# Supplementary material for: Association of Coffee and Tea Intake with Bone Mineral Density and Hip Fracture: A Meta-Analysis
Source: Medicina (Kaunas). 2023 Jun 20;59(6):1177. doi: 10.3390/medicina59061177 (PMC10301353; doi:10.3390/medicina59061177)
Supplement: Supplementary file 1 [file medicina-59-01177-s001.zip]

Archive with 1 entries (1 files):
- medicina-2400979-supplementary.pdf
